# Supplementary material for: Geometric road design factors affecting the risk of urban run-off crashes. A case-control study
Source: PLoS One. 2020 Jun 11;15(6):e0234564. doi: 10.1371/journal.pone.0234564 (PMC7289378; doi:10.1371/journal.pone.0234564)
Supplement: S1 Data — (ZIP) [file pone.0234564.s001.zip]

Archive with 1 entries (1 files):
- Case-control_Data.sav
